# Supplementary material for: An unusual interventricular septal bounce in a patient with dermatomyositis: a case report
Source: Eur Heart J Case Rep. 2019 Apr 30;3(2):ytz034. doi: 10.1093/ehjcr/ytz034 (PMC6601201; doi:10.1093/ehjcr/ytz034)
Supplement: ytz034_Supplementary_Video [file ytz034_supplementary_video.zip]

Archive with 5 entries (4 files):
- ytz034-suppl_data/
- ytz034-suppl_data/Video 1.mpeg
- ytz034-suppl_data/Video 2.mpeg
- ytz034-suppl_data/Video 5.mpeg
- ytz034-suppl_data/ytz034_Slide_Set.pptx
